# Supplementary material for: Modulating the ERK1/2–MMP1 Axis through Corosolic Acid Inhibits Metastasis of Human Oral Squamous Cell Carcinoma Cells
Source: Int J Mol Sci. 2021 Aug 11;22(16):8641. doi: 10.3390/ijms22168641 (PMC8395509; doi:10.3390/ijms22168641)
Supplement: Supplementary file 1 [file ijms-22-08641-s001.zip]

Archive with 1 entries (1 files):
- ijms-1304640-supplementary.pdf
